# Supplementary material for: Strategies to Overcome Hurdles in Cancer Immunotherapy
Source: Biomater Res. 2024 Sep 19;28:0080. doi: 10.34133/bmr.0080 (PMC11411167; doi:10.34133/bmr.0080)
Supplement: Supplementary 1 — Tables S1 to S5 [file bmr.0080.f1.zip]

Archive with 3 entries (3 files):
- 2024 BMR cancer immunotherapy review supplementary material.docx
- BMR_COI_Form-combined.pdf
- BMR_LicenseToPublish-combined.pdf
